# Supplementary material for: Simultaneous Amperometric Aptasensor Based on Diazonium Grafted Screen-Printed Carbon Electrode for Detection of CFP10 and MPT64 Biomarkers for Early Tuberculosis Diagnosis
Source: Biosensors (Basel). 2022 Nov 9;12(11):996. doi: 10.3390/bios12110996 (PMC9688523; doi:10.3390/bios12110996)
Supplement: Supplementary file 1 [file biosensors-12-00996-s001.zip]

Archive with 1 entries (1 files):
- biosensors-2006910-supplementary.pdf
